# Supplementary material for: PB1F2 from Influenza A Virus Regulates the Interaction between Cytochrome C and Cardiolipin
Source: Membranes (Basel). 2022 Aug 18;12(8):795. doi: 10.3390/membranes12080795 (PMC9414537; doi:10.3390/membranes12080795)
Supplement: Supplementary file 1 [file membranes-12-00795-s001.zip]

Archive with 1 entries (1 files):
- membranes-1833999-supplementary.pdf
